# Supplementary material for: Efficient Degradation of Ofloxacin by Magnetic CuFe2O4 Coupled PMS System: Optimization, Degradation Pathways and Toxicity Evaluation
Source: Toxics. 2024 Oct 10;12(10):731. doi: 10.3390/toxics12100731 (PMC11510951; doi:10.3390/toxics12100731)
Supplement: Supplementary file 1 [file toxics-12-00731-s001.zip]

Archive with 1 entries (1 files):
- toxics-3199760-supplementary.pdf
